# Supplementary material for: Impact of Structured Reporting of Lower Extremity CT Angiography on Report Quality and Workflow Efficiency
Source: Diagnostics (Basel). 2024 Sep 6;14(17):1968. doi: 10.3390/diagnostics14171968 (PMC11394164; doi:10.3390/diagnostics14171968)
Supplement: Supplementary file 1 [file diagnostics-14-01968-s001.zip]

Archive with 1 entries (1 files):
- diagnostics-3153643-supplementary.pdf
